# Supplementary material for: AI-assisted histomorphological stratification of endometrial cancer: real-world validation of foundation models for molecular subtyping
Source: NPJ Precis Oncol. 2026 Jun 6;10:205. doi: 10.1038/s41698-026-01522-x (PMC13242518; doi:10.1038/s41698-026-01522-x)
Supplement: Supplementary file 2 — Supplementary Data 1 [file 41698_2026_1522_MOESM2_ESM.xlsx]

## Sheet: Overview
Characteristics	CPTAC-UCEC	TCGA-UCEC
Number of patients absolute	254	529
Number of patients relative (%)
Exclusion No slide available	0	42
Exclusion No molecular lable available	119	22
Exclusion tumor size <3mm2		4
Exclusion poor tissue quality non specific	8	15
Exclusion >50% necrosis in tumor area
Exclusion >50% thick cut (with bluriness)
Exclusion >50% bluriness in tumor area
Final included for feature extraction tumor	127	450
Final included for feature extraction non-tumor	76	4

## Sheet: CPTAC_excluded_tumor
PATIENT	Molecular_subtype	Exclusion criteria
C3N-00520	NSMP	poor stain intensity
C3N-00859	NSMP	poor stain intensity
C3N-00860	NSMP	poor stain intensity
C3N-00872	NSMP	poor stain intensity
C3N-01529	NSMP	stain artefacts, fixation artefacts
C3N-02296	MMRd_MSI	poor stain intensity
C3N-02631	p53abn	poor fixation
C3N-02978	MMRd_MSI	poor stain intensity; >50% necrosis

## Sheet: TCGA_included_tumor
Patient ID	Subtype
TCGA-2E-A9G8	UCEC_CN_HIGH
TCGA-4E-A92E	UCEC_CN_LOW
TCGA-5B-A90C	UCEC_CN_HIGH
TCGA-5S-A9Q8	UCEC_CN_LOW
TCGA-A5-A0G1	UCEC_POLE
TCGA-A5-A0G2	UCEC_POLE
TCGA-A5-A0G9	UCEC_MSI
TCGA-A5-A0GA	UCEC_MSI
TCGA-A5-A0GB	UCEC_MSI
TCGA-A5-A0GE	UCEC_CN_LOW
TCGA-A5-A0GH	UCEC_MSI
TCGA-A5-A0GI	UCEC_MSI
TCGA-A5-A0GJ	UCEC_CN_HIGH
TCGA-A5-A0GM	UCEC_CN_LOW
TCGA-A5-A0GN	UCEC_CN_HIGH
TCGA-A5-A0GQ	UCEC_CN_LOW
TCGA-A5-A0GU	UCEC_CN_LOW
TCGA-A5-A0GV	UCEC_CN_LOW
TCGA-A5-A0GW	UCEC_MSI
TCGA-A5-A0GX	UCEC_CN_LOW
TCGA-A5-A0R6	UCEC_CN_HIGH
TCGA-A5-A0R7	UCEC_CN_LOW
TCGA-A5-A0R8	UCEC_CN_LOW
TCGA-A5-A0RA	UCEC_CN_LOW
TCGA-A5-A0VP	UCEC_MSI
TCGA-A5-A0VQ	UCEC_MSI
TCGA-A5-A1OG	UCEC_CN_HIGH
TCGA-A5-A1OH	UCEC_CN_HIGH
TCGA-A5-A1OJ	UCEC_CN_LOW
TCGA-A5-A1OK	UCEC_CN_LOW
TCGA-A5-A2K2	UCEC_CN_HIGH
TCGA-A5-A2K4	UCEC_CN_HIGH
TCGA-A5-A2K5	UCEC_POLE
TCGA-A5-A2K7	UCEC_MSI
TCGA-A5-A3LP	UCEC_CN_HIGH
TCGA-A5-A7WK	UCEC_CN_HIGH
TCGA-A5-AB3J	UCEC_CN_LOW
TCGA-AJ-A23M	UCEC_CN_HIGH
TCGA-AJ-A23N	UCEC_CN_HIGH
TCGA-AJ-A2QK	UCEC_CN_HIGH
TCGA-AJ-A2QL	UCEC_CN_LOW
TCGA-AJ-A2QM	UCEC_CN_HIGH
TCGA-AJ-A2QN	UCEC_CN_LOW
TCGA-AJ-A2QO	UCEC_MSI
TCGA-AJ-A3BD	UCEC_CN_HIGH
TCGA-AJ-A3BF	UCEC_CN_HIGH
TCGA-AJ-A3BG	UCEC_MSI
TCGA-AJ-A3BH	UCEC_MSI
TCGA-AJ-A3BI	UCEC_CN_HIGH
TCGA-AJ-A3BK	UCEC_CN_LOW
TCGA-AJ-A3EJ	UCEC_CN_HIGH
TCGA-AJ-A3EK	UCEC_POLE
TCGA-AJ-A3EL	UCEC_POLE
TCGA-AJ-A3EM	UCEC_CN_HIGH
TCGA-AJ-A3I9	UCEC_CN_LOW
TCGA-AJ-A3IA	UCEC_CN_HIGH
TCGA-AJ-A3NF	UCEC_CN_HIGH
TCGA-AJ-A3NG	UCEC_CN_LOW
TCGA-AJ-A3OJ	UCEC_MSI
TCGA-AJ-A3OK	UCEC_CN_LOW
TCGA-AJ-A3OL	UCEC_MSI
TCGA-AJ-A3QS	UCEC_CN_HIGH
TCGA-AJ-A3TW	UCEC_CN_HIGH
TCGA-AJ-A5DW	UCEC_POLE
TCGA-AJ-A6NU	UCEC_CN_HIGH
TCGA-AJ-A8CT	UCEC_MSI
TCGA-AJ-A8CV	UCEC_MSI
TCGA-AJ-A8CW	UCEC_MSI
TCGA-AP-A051	UCEC_POLE
TCGA-AP-A052	UCEC_CN_HIGH
TCGA-AP-A054	UCEC_MSI
TCGA-AP-A056	UCEC_POLE
TCGA-AP-A059	UCEC_POLE
TCGA-AP-A05A	UCEC_CN_HIGH
TCGA-AP-A05D	UCEC_CN_HIGH
TCGA-AP-A05H	UCEC_CN_HIGH
TCGA-AP-A05J	UCEC_CN_HIGH
TCGA-AP-A05N	UCEC_MSI
TCGA-AP-A05P	UCEC_CN_LOW
TCGA-AP-A0L8	UCEC_CN_HIGH
TCGA-AP-A0L9	UCEC_CN_HIGH
TCGA-AP-A0LD	UCEC_MSI
TCGA-AP-A0LE	UCEC_MSI
TCGA-AP-A0LF	UCEC_CN_HIGH
TCGA-AP-A0LG	UCEC_MSI
TCGA-AP-A0LH	UCEC_CN_HIGH
TCGA-AP-A0LI	UCEC_CN_HIGH
TCGA-AP-A0LJ	UCEC_CN_LOW
TCGA-AP-A0LL	UCEC_CN_LOW
TCGA-AP-A0LM	UCEC_POLE
TCGA-AP-A0LN	UCEC_CN_LOW
TCGA-AP-A0LO	UCEC_CN_LOW
TCGA-AP-A0LP	UCEC_MSI
TCGA-AP-A0LS	UCEC_MSI
TCGA-AP-A0LT	UCEC_MSI
TCGA-AP-A0LV	UCEC_CN_LOW
TCGA-AP-A1DH	UCEC_MSI
TCGA-AP-A1DK	UCEC_MSI
TCGA-AP-A1DM	UCEC_MSI
TCGA-AP-A1DO	UCEC_MSI
TCGA-AP-A1DP	UCEC_MSI
TCGA-AP-A1DQ	UCEC_CN_HIGH
TCGA-AP-A1DR	UCEC_MSI
TCGA-AP-A1DV	UCEC_POLE
TCGA-AP-A1E0	UCEC_POLE
TCGA-AP-A1E1	UCEC_MSI
TCGA-AP-A1E3	UCEC_CN_LOW
TCGA-AP-A1E4	UCEC_CN_LOW
TCGA-AP-A5FX	UCEC_CN_HIGH
TCGA-AW-A1PO	UCEC_CN_HIGH
TCGA-AX-A05S	UCEC_MSI
TCGA-AX-A05T	UCEC_CN_LOW
TCGA-AX-A05U	UCEC_CN_LOW
TCGA-AX-A05W	UCEC_CN_LOW
TCGA-AX-A05Y	UCEC_MSI
TCGA-AX-A05Z	UCEC_POLE
TCGA-AX-A060	UCEC_MSI
TCGA-AX-A062	UCEC_CN_LOW
TCGA-AX-A063	UCEC_MSI
TCGA-AX-A064	UCEC_MSI
TCGA-AX-A06B	UCEC_CN_HIGH
TCGA-AX-A06F	UCEC_POLE
TCGA-AX-A06L	UCEC_CN_LOW
TCGA-AX-A0IU	UCEC_CN_HIGH
TCGA-AX-A0IW	UCEC_CN_HIGH
TCGA-AX-A0J0	UCEC_POLE
TCGA-AX-A0J1	UCEC_MSI
TCGA-AX-A1C4	UCEC_MSI
TCGA-AX-A1C5	UCEC_MSI
TCGA-AX-A1C7	UCEC_CN_HIGH
TCGA-AX-A1C8	UCEC_CN_HIGH
TCGA-AX-A1C9	UCEC_MSI
TCGA-AX-A1CA	UCEC_CN_HIGH
TCGA-AX-A1CC	UCEC_CN_LOW
TCGA-AX-A1CE	UCEC_MSI
TCGA-AX-A1CI	UCEC_CN_LOW
TCGA-AX-A1CJ	UCEC_CN_LOW
TCGA-AX-A1CK	UCEC_CN_LOW
TCGA-AX-A1CN	UCEC_CN_LOW
TCGA-AX-A2IN	UCEC_MSI
TCGA-AX-A2IO	UCEC_CN_HIGH
TCGA-B5-A0JN	UCEC_CN_HIGH
TCGA-B5-A0JR	UCEC_MSI
TCGA-B5-A0JS	UCEC_CN_LOW
TCGA-B5-A0JT	UCEC_CN_LOW
TCGA-B5-A0JU	UCEC_MSI
TCGA-B5-A0JV	UCEC_MSI
TCGA-B5-A0JX	UCEC_CN_LOW
TCGA-B5-A0JY	UCEC_POLE
TCGA-B5-A0JZ	UCEC_MSI
TCGA-B5-A0K0	UCEC_CN_LOW
TCGA-B5-A0K1	UCEC_CN_LOW
TCGA-B5-A0K2	UCEC_MSI
TCGA-B5-A0K3	UCEC_CN_HIGH
TCGA-B5-A0K4	UCEC_CN_LOW
TCGA-B5-A0K6	UCEC_MSI
TCGA-B5-A0K7	UCEC_CN_LOW
TCGA-B5-A0K8	UCEC_CN_HIGH
TCGA-B5-A0K9	UCEC_MSI
TCGA-B5-A11E	UCEC_POLE
TCGA-B5-A11F	UCEC_CN_LOW
TCGA-B5-A11H	UCEC_MSI
TCGA-B5-A11J	UCEC_MSI
TCGA-B5-A11L	UCEC_CN_LOW
TCGA-B5-A11N	UCEC_POLE
TCGA-B5-A11O	UCEC_CN_LOW
TCGA-B5-A11P	UCEC_CN_HIGH
TCGA-B5-A11Q	UCEC_CN_LOW
TCGA-B5-A11R	UCEC_CN_LOW
TCGA-B5-A11S	UCEC_CN_LOW
TCGA-B5-A11U	UCEC_MSI
TCGA-B5-A11V	UCEC_CN_LOW
TCGA-B5-A11W	UCEC_CN_LOW
TCGA-B5-A11Y	UCEC_CN_LOW
TCGA-B5-A11Z	UCEC_CN_LOW
TCGA-B5-A121	UCEC_CN_LOW
TCGA-B5-A1MR	UCEC_POLE
TCGA-B5-A1MS	UCEC_CN_HIGH
TCGA-B5-A1MU	UCEC_CN_HIGH
TCGA-B5-A1MV	UCEC_CN_LOW
TCGA-B5-A1MW	UCEC_MSI
TCGA-B5-A1MX	UCEC_MSI
TCGA-B5-A1MY	UCEC_CN_HIGH
TCGA-B5-A1MZ	UCEC_CN_LOW
TCGA-B5-A1N2	UCEC_CN_HIGH
TCGA-B5-A3F9	UCEC_CN_HIGH
TCGA-B5-A3FA	UCEC_POLE
TCGA-B5-A3FB	UCEC_CN_LOW
TCGA-B5-A3FC	UCEC_POLE
TCGA-B5-A3FD	UCEC_CN_HIGH
TCGA-B5-A3FH	UCEC_CN_LOW
TCGA-B5-A3S1	UCEC_CN_HIGH
TCGA-B5-A5OC	UCEC_MSI
TCGA-B5-A5OD	UCEC_CN_HIGH
TCGA-B5-A5OE	UCEC_CN_HIGH
TCGA-BG-A0LX	UCEC_MSI
TCGA-BG-A0M0	UCEC_MSI
TCGA-BG-A0M2	UCEC_CN_LOW
TCGA-BG-A0M3	UCEC_CN_LOW
TCGA-BG-A0M4	UCEC_MSI
TCGA-BG-A0M6	UCEC_CN_HIGH
TCGA-BG-A0M7	UCEC_CN_LOW
TCGA-BG-A0M9	UCEC_CN_LOW
TCGA-BG-A0MA	UCEC_CN_LOW
TCGA-BG-A0MG	UCEC_CN_LOW
TCGA-BG-A0MI	UCEC_CN_LOW
TCGA-BG-A0MO	UCEC_CN_LOW
TCGA-BG-A0MQ	UCEC_MSI
TCGA-BG-A0MT	UCEC_CN_LOW
TCGA-BG-A0MU	UCEC_CN_LOW
TCGA-BG-A0RY	UCEC_CN_LOW
TCGA-BG-A0VT	UCEC_CN_LOW
TCGA-BG-A0VV	UCEC_CN_LOW
TCGA-BG-A0VW	UCEC_MSI
TCGA-BG-A0VX	UCEC_POLE
TCGA-BG-A0VZ	UCEC_MSI
TCGA-BG-A0W1	UCEC_CN_LOW
TCGA-BG-A0W2	UCEC_CN_LOW
TCGA-BG-A0YU	UCEC_CN_LOW
TCGA-BG-A0YV	UCEC_CN_HIGH
TCGA-BG-A186	UCEC_CN_LOW
TCGA-BG-A187	UCEC_CN_LOW
TCGA-BG-A18A	UCEC_CN_LOW
TCGA-BG-A18B	UCEC_MSI
TCGA-BG-A18C	UCEC_CN_HIGH
TCGA-BG-A222	UCEC_MSI
TCGA-BG-A2AE	UCEC_CN_LOW
TCGA-BG-A2L7	UCEC_MSI
TCGA-BG-A3EW	UCEC_MSI
TCGA-BG-A3PP	UCEC_CN_HIGH
TCGA-BK-A0C9	UCEC_MSI
TCGA-BK-A0CA	UCEC_CN_LOW
TCGA-BK-A0CB	UCEC_CN_LOW
TCGA-BK-A0CC	UCEC_CN_HIGH
TCGA-BK-A139	UCEC_CN_HIGH
TCGA-BK-A13B	UCEC_MSI
TCGA-BK-A13C	UCEC_CN_LOW
TCGA-BK-A26L	UCEC_CN_HIGH
TCGA-BK-A4ZD	UCEC_CN_HIGH
TCGA-BK-A56F	UCEC_CN_LOW
TCGA-BK-A6W3	UCEC_POLE
TCGA-BK-A6W4	UCEC_CN_LOW
TCGA-BS-A0T9	UCEC_CN_LOW
TCGA-BS-A0TA	UCEC_MSI
TCGA-BS-A0TC	UCEC_POLE
TCGA-BS-A0TD	UCEC_CN_LOW
TCGA-BS-A0TE	UCEC_MSI
TCGA-BS-A0TG	UCEC_CN_LOW
TCGA-BS-A0TI	UCEC_CN_HIGH
TCGA-BS-A0TJ	UCEC_MSI
TCGA-BS-A0U5	UCEC_CN_LOW
TCGA-BS-A0U7	UCEC_CN_LOW
TCGA-BS-A0U8	UCEC_MSI
TCGA-BS-A0U9	UCEC_CN_HIGH
TCGA-BS-A0UA	UCEC_MSI
TCGA-BS-A0UF	UCEC_POLE
TCGA-BS-A0UJ	UCEC_MSI
TCGA-BS-A0UL	UCEC_MSI
TCGA-BS-A0UT	UCEC_CN_LOW
TCGA-BS-A0UV	UCEC_POLE
TCGA-BS-A0V4	UCEC_MSI
TCGA-BS-A0V6	UCEC_CN_LOW
TCGA-BS-A0V7	UCEC_CN_LOW
TCGA-BS-A0V8	UCEC_CN_HIGH
TCGA-BS-A0VI	UCEC_MSI
TCGA-BS-A0WQ	UCEC_CN_LOW
TCGA-D1-A0ZN	UCEC_CN_LOW
TCGA-D1-A0ZO	UCEC_MSI
TCGA-D1-A0ZP	UCEC_CN_HIGH
TCGA-D1-A0ZQ	UCEC_CN_LOW
TCGA-D1-A0ZR	UCEC_CN_LOW
TCGA-D1-A0ZS	UCEC_MSI
TCGA-D1-A0ZU	UCEC_CN_LOW
TCGA-D1-A0ZV	UCEC_CN_LOW
TCGA-D1-A0ZZ	UCEC_CN_HIGH
TCGA-D1-A101	UCEC_MSI
TCGA-D1-A102	UCEC_CN_LOW
TCGA-D1-A103	UCEC_POLE
TCGA-D1-A15V	UCEC_CN_HIGH
TCGA-D1-A15W	UCEC_CN_LOW
TCGA-D1-A15Z	UCEC_CN_LOW
TCGA-D1-A160	UCEC_MSI
TCGA-D1-A161	UCEC_CN_LOW
TCGA-D1-A163	UCEC_MSI
TCGA-D1-A165	UCEC_CN_LOW
TCGA-D1-A167	UCEC_MSI
TCGA-D1-A168	UCEC_CN_LOW
TCGA-D1-A169	UCEC_CN_HIGH
TCGA-D1-A16B	UCEC_CN_LOW
TCGA-D1-A16D	UCEC_CN_LOW
TCGA-D1-A16E	UCEC_CN_LOW
TCGA-D1-A16G	UCEC_CN_HIGH
TCGA-D1-A16I	UCEC_CN_HIGH
TCGA-D1-A16J	UCEC_CN_LOW
TCGA-D1-A16N	UCEC_MSI
TCGA-D1-A16O	UCEC_CN_LOW
TCGA-D1-A16Q	UCEC_CN_LOW
TCGA-D1-A16R	UCEC_CN_LOW
TCGA-D1-A16S	UCEC_CN_HIGH
TCGA-D1-A16V	UCEC_CN_HIGH
TCGA-D1-A16X	UCEC_POLE
TCGA-D1-A16Y	UCEC_POLE
TCGA-D1-A174	UCEC_MSI
TCGA-D1-A176	UCEC_MSI
TCGA-D1-A177	UCEC_MSI
TCGA-D1-A17A	UCEC_MSI
TCGA-D1-A17B	UCEC_MSI
TCGA-D1-A17C	UCEC_CN_LOW
TCGA-D1-A17D	UCEC_MSI
TCGA-D1-A17F	UCEC_MSI
TCGA-D1-A17H	UCEC_MSI
TCGA-D1-A17K	UCEC_CN_HIGH
TCGA-D1-A17L	UCEC_CN_LOW
TCGA-D1-A17M	UCEC_MSI
TCGA-D1-A17N	UCEC_CN_LOW
TCGA-D1-A17Q	UCEC_POLE
TCGA-D1-A17R	UCEC_MSI
TCGA-D1-A17S	UCEC_CN_LOW
TCGA-D1-A17T	UCEC_CN_LOW
TCGA-D1-A17U	UCEC_MSI
TCGA-D1-A1NS	UCEC_MSI
TCGA-D1-A1NU	UCEC_CN_HIGH
TCGA-D1-A1NW	UCEC_CN_HIGH
TCGA-D1-A1NX	UCEC_CN_HIGH
TCGA-D1-A1NY	UCEC_MSI
TCGA-D1-A1NZ	UCEC_MSI
TCGA-D1-A1O0	UCEC_CN_HIGH
TCGA-D1-A1O5	UCEC_CN_LOW
TCGA-D1-A1O7	UCEC_MSI
TCGA-D1-A1O8	UCEC_CN_LOW
TCGA-D1-A2G0	UCEC_MSI
TCGA-D1-A2G5	UCEC_MSI
TCGA-D1-A2G6	UCEC_MSI
TCGA-D1-A2G7	UCEC_CN_HIGH
TCGA-D1-A3DA	UCEC_CN_LOW
TCGA-D1-A3DG	UCEC_CN_HIGH
TCGA-D1-A3DH	UCEC_CN_HIGH
TCGA-D1-A3JQ	UCEC_CN_HIGH
TCGA-DF-A2KN	UCEC_MSI
TCGA-DF-A2KR	UCEC_CN_HIGH
TCGA-DF-A2KS	UCEC_CN_HIGH
TCGA-DF-A2KU	UCEC_POLE
TCGA-DF-A2KV	UCEC_POLE
TCGA-DF-A2KZ	UCEC_MSI
TCGA-DF-A2L0	UCEC_CN_HIGH
TCGA-DI-A0WH	UCEC_MSI
TCGA-DI-A1BU	UCEC_MSI
TCGA-DI-A1BY	UCEC_CN_LOW
TCGA-DI-A1C3	UCEC_CN_LOW
TCGA-DI-A1NN	UCEC_CN_HIGH
TCGA-DI-A1NO	UCEC_CN_HIGH
TCGA-DI-A2QT	UCEC_CN_HIGH
TCGA-DI-A2QU	UCEC_CN_HIGH
TCGA-DI-A2QY	UCEC_CN_HIGH
TCGA-E6-A1LX	UCEC_POLE
TCGA-E6-A1LZ	UCEC_CN_HIGH
TCGA-E6-A2P8	UCEC_MSI
TCGA-E6-A8L9	UCEC_CN_HIGH
TCGA-EC-A1NJ	UCEC_MSI
TCGA-EC-A24G	UCEC_MSI
TCGA-EO-A1Y5	UCEC_CN_HIGH
TCGA-EO-A1Y7	UCEC_CN_HIGH
TCGA-EO-A1Y8	UCEC_CN_HIGH
TCGA-EO-A22U	UCEC_POLE
TCGA-EO-A22X	UCEC_POLE
TCGA-EO-A22Y	UCEC_CN_LOW
TCGA-EO-A2CG	UCEC_CN_HIGH
TCGA-EO-A2CH	UCEC_CN_HIGH
TCGA-EO-A3AS	UCEC_CN_HIGH
TCGA-EO-A3AV	UCEC_POLE
TCGA-EO-A3AY	UCEC_POLE
TCGA-EO-A3AZ	UCEC_MSI
TCGA-EO-A3B0	UCEC_POLE
TCGA-EO-A3B1	UCEC_CN_HIGH
TCGA-EO-A3KU	UCEC_CN_HIGH
TCGA-EO-A3KW	UCEC_CN_HIGH
TCGA-EO-A3KX	UCEC_MSI
TCGA-EO-A3L0	UCEC_CN_LOW
TCGA-EY-A1GC	UCEC_CN_HIGH
TCGA-EY-A1GD	UCEC_POLE
TCGA-EY-A1GE	UCEC_CN_LOW
TCGA-EY-A1GF	UCEC_MSI
TCGA-EY-A1GH	UCEC_CN_LOW
TCGA-EY-A1GI	UCEC_POLE
TCGA-EY-A1GK	UCEC_MSI
TCGA-EY-A1GL	UCEC_CN_LOW
TCGA-EY-A1GM	UCEC_CN_HIGH
TCGA-EY-A1GO	UCEC_MSI
TCGA-EY-A1GP	UCEC_CN_HIGH
TCGA-EY-A1GQ	UCEC_MSI
TCGA-EY-A1GR	UCEC_CN_HIGH
TCGA-EY-A1GS	UCEC_CN_HIGH
TCGA-EY-A1GT	UCEC_CN_LOW
TCGA-EY-A1GU	UCEC_MSI
TCGA-EY-A1GV	UCEC_CN_LOW
TCGA-EY-A1GW	UCEC_CN_HIGH
TCGA-EY-A1GX	UCEC_CN_HIGH
TCGA-EY-A1H0	UCEC_MSI
TCGA-EY-A210	UCEC_CN_HIGH
TCGA-EY-A212	UCEC_CN_HIGH
TCGA-EY-A214	UCEC_CN_HIGH
TCGA-EY-A215	UCEC_MSI
TCGA-EY-A2OM	UCEC_MSI
TCGA-EY-A2ON	UCEC_CN_HIGH
TCGA-EY-A2OP	UCEC_MSI
TCGA-EY-A2OQ	UCEC_CN_HIGH
TCGA-EY-A3L3	UCEC_CN_HIGH
TCGA-EY-A3QX	UCEC_CN_HIGH
TCGA-EY-A4KR	UCEC_CN_HIGH
TCGA-EY-A547	UCEC_CN_HIGH
TCGA-EY-A548	UCEC_MSI
TCGA-EY-A549	UCEC_MSI
TCGA-EY-A54A	UCEC_CN_HIGH
TCGA-EY-A5W2	UCEC_MSI
TCGA-EY-A72D	UCEC_CN_HIGH
TCGA-FI-A2CX	UCEC_CN_LOW
TCGA-FI-A2CY	UCEC_CN_HIGH
TCGA-FI-A2D0	UCEC_POLE
TCGA-FI-A2D2	UCEC_CN_HIGH
TCGA-FI-A2D4	UCEC_MSI
TCGA-FI-A2D5	UCEC_POLE
TCGA-FI-A2D6	UCEC_MSI
TCGA-FI-A2EU	UCEC_CN_HIGH
TCGA-FI-A2EW	UCEC_CN_HIGH
TCGA-FI-A2EX	UCEC_CN_HIGH
TCGA-FI-A2EY	UCEC_CN_HIGH
TCGA-FI-A2F4	UCEC_MSI
TCGA-FI-A2F8	UCEC_CN_HIGH
TCGA-FI-A2F9	UCEC_CN_HIGH
TCGA-FI-A3PV	UCEC_CN_HIGH
TCGA-FI-A3PX	UCEC_CN_HIGH
TCGA-H5-A2HR	UCEC_CN_HIGH
TCGA-JU-AAVI	UCEC_CN_HIGH
TCGA-K6-A3WQ	UCEC_CN_HIGH
TCGA-PG-A5BC	UCEC_CN_HIGH
TCGA-PG-A6IB	UCEC_MSI
TCGA-PG-A7D5	UCEC_CN_HIGH
TCGA-PG-A914	UCEC_CN_HIGH
TCGA-PG-A916	UCEC_CN_LOW
TCGA-PG-A917	UCEC_MSI
TCGA-QF-A5YS	UCEC_POLE
TCGA-QF-A5YT	UCEC_CN_LOW
TCGA-QS-A5YQ	UCEC_POLE
TCGA-QS-A5YR	UCEC_MSI
TCGA-QS-A744	UCEC_CN_LOW
TCGA-QS-A8F1	UCEC_CN_HIGH
TCGA-SJ-A6ZI	UCEC_MSI
TCGA-SJ-A6ZJ	UCEC_CN_LOW
TCGA-SL-A6J9	UCEC_CN_HIGH
TCGA-SL-A6JA	UCEC_MSI

## Sheet: CPTAC_included_tumor
PATIENT	Molecular_subtype
C3L-00086	MMRd_MSI
C3L-00943	NSMP
C3L-01064	NSMP
C3L-01277	p53abn
C3L-01355	NSMP
C3L-01599	NSMP
C3L-01631	MMRd_MSI
C3L-01633	NSMP
C3L-01639	NSMP
C3L-01664	NSMP
C3L-01668	NSMP
C3L-01672	MMRd_MSI
C3L-01729	NSMP
C3L-01732	MMRd_MSI
C3L-01739	MMRd_MSI
C3L-01749	NSMP
C3L-01833	NSMP
C3L-01840	NSMP
C3L-01864	MMRd_MSI
C3L-01913	POLEmut
C3L-01967	NSMP
C3L-02119	NSMP
C3L-02121	NSMP
C3L-02125	p53abn
C3L-02216	MMRd_MSI
C3L-02347	MMRd_MSI
C3L-02353	NSMP
C3L-02354	NSMP
C3L-02357	NSMP
C3L-02382	MMRd_MSI
C3L-02384	p53abn
C3L-02389	MMRd_MSI
C3L-02392	NSMP
C3L-02399	MMRd_MSI
C3L-02403	NSMP
C3L-02408	NSMP
C3L-02409	NSMP
C3L-02411	MMRd_MSI
C3L-02412	NSMP
C3L-02449	POLEmut
C3L-02468	NSMP
C3L-02545	NSMP
C3L-02555	NSMP
C3L-02557	POLEmut
C3L-02602	MMRd_MSI
C3L-02741	NSMP
C3L-02744	p53abn
C3L-02746	NSMP
C3L-02747	NSMP
C3L-02800	NSMP
C3L-02894	p53abn
C3L-02953	NSMP
C3L-02990	p53abn
C3L-03143	p53abn
C3L-03264	MMRd_MSI
C3L-03467	p53abn
C3L-03589	MMRd_MSI
C3L-05571	p53abn
C3L-05848	p53abn
C3L-05849	p53abn
C3N-00155	NSMP
C3N-00732	NSMP
C3N-00750	NSMP
C3N-00753	MMRd_MSI
C3N-00755	NSMP
C3N-01007	MMRd_MSI
C3N-01008	NSMP
C3N-01079	NSMP
C3N-01171	MMRd_MSI
C3N-01172	MMRd_MSI
C3N-01341	NSMP
C3N-01342	NSMP
C3N-01344	NSMP
C3N-01525	NSMP
C3N-01526	NSMP
C3N-01761	MMRd_MSI
C3N-01764	p53abn
C3N-01765	MMRd_MSI
C3N-01766	NSMP
C3N-01830	NSMP
C3N-01843	MMRd_MSI
C3N-01847	NSMP
C3N-01848	NSMP
C3N-01871	MMRd_MSI
C3N-01873	NSMP
C3N-01874	NSMP
C3N-01875	MMRd_MSI
C3N-01876	MMRd_MSI
C3N-01877	MMRd_MSI
C3N-01878	MMRd_MSI
C3N-01879	POLEmut
C3N-01880	NSMP
C3N-02012	NSMP
C3N-02027	MMRd_MSI
C3N-02028	MMRd_MSI
C3N-02030	MMRd_MSI
C3N-02061	MMRd_MSI
C3N-02062	NSMP
C3N-02244	NSMP
C3N-02247	MMRd_MSI
C3N-02249	NSMP
C3N-02253	POLEmut
C3N-02271	NSMP
C3N-02274	MMRd_MSI
C3N-02302	NSMP
C3N-02337	NSMP
C3N-02372	MMRd_MSI
C3N-02436	MMRd_MSI
C3N-02437	MMRd_MSI
C3N-02595	MMRd_MSI
C3N-02598	MMRd_MSI
C3N-02632	NSMP
C3N-02635	p53abn
C3N-02636	NSMP
C3N-02637	POLEmut
C3N-02639	p53abn
C3N-02678	MMRd_MSI
C3N-02789	MMRd_MSI
C3N-02947	MMRd_MSI
C3N-02972	NSMP
C3N-02976	MMRd_MSI
C3N-02979	MMRd_MSI
C3N-02994	MMRd_MSI
C3N-03005	NSMP
C3N-03415	MMRd_MSI
C3N-03417	NSMP
C3N-03767	p53abn

## Sheet: TCGA_excluded_tumor
Patient ID	Subtype	Exclusion criteria
TCGA-A5-A0G5	UCEC_CN_HIGH	thick cut
TCGA-A5-A0GP	UCEC_POLE	no tumor
TCGA-A5-A0R9	UCEC_CN_LOW	airbubble
TCGA-A5-A1OF	UCEC_POLE	solid
TCGA-A5-A2K3	UCEC_MSI	no tumor
TCGA-A5-A3LO	UCEC_CN_HIGH	no tumor
TCGA-AJ-A23O	UCEC_MSI	no slide
TCGA-AJ-A5DV	UCEC_CN_LOW	no slide
TCGA-AX-A06H	UCEC_MSI	no slide
TCGA-AX-A06J	UCEC_CN_LOW	no slide
TCGA-AX-A0IS	UCEC_CN_LOW	no slide
TCGA-AX-A1CF	UCEC_CN_HIGH	airbubble, on 2 slides and majority of tissue
TCGA-AX-A2H2	UCEC_CN_HIGH	no slide
TCGA-AX-A2H4	UCEC_CN_HIGH	no slide
TCGA-AX-A2H5	UCEC_CN_HIGH	no slide
TCGA-AX-A2H7	UCEC_CN_LOW	no slide
TCGA-AX-A2HA	UCEC_MSI	no slide
TCGA-AX-A2HC	UCEC_POLE	no slide
TCGA-AX-A2HD	UCEC_MSI	no slide
TCGA-AX-A2HG	UCEC_MSI	no slide
TCGA-AX-A2HH	UCEC_CN_LOW	no slide
TCGA-AX-A2HJ	UCEC_MSI	no slide
TCGA-AX-A2HK	UCEC_CN_HIGH	no slide
TCGA-AX-A3FS	UCEC_MSI	no slide
TCGA-AX-A3FT	UCEC_MSI	no slide
TCGA-AX-A3FV	UCEC_CN_LOW	no slide
TCGA-AX-A3FW	UCEC_CN_HIGH	no slide
TCGA-AX-A3FX	UCEC_CN_HIGH	no slide
TCGA-AX-A3FZ	UCEC_CN_HIGH	no slide
TCGA-AX-A3G1	UCEC_CN_HIGH	no slide
TCGA-AX-A3G4	UCEC_CN_HIGH	no slide
TCGA-AX-A3G6	UCEC_CN_HIGH	no slide
TCGA-AX-A3G7	UCEC_CN_HIGH	no slide
TCGA-AX-A3G8	UCEC_MSI	no slide
TCGA-AX-A3G9	UCEC_MSI	no slide
TCGA-AX-A3GB	UCEC_CN_LOW	no slide
TCGA-AX-A3GI	UCEC_CN_HIGH	no slide
TCGA-B5-A11G	UCEC_MSI	airbubble
TCGA-B5-A11I	UCEC_CN_HIGH	no tumor
TCGA-BG-A0LW	UCEC_CN_LOW	no slide
TCGA-BG-A0MC	UCEC_CN_LOW	airbubble
TCGA-BG-A0MK	UCEC_CN_LOW	no slide
TCGA-D1-A15X	UCEC_CN_LOW	no slide
TCGA-E6-A1M0	UCEC_POLE	no slide
TCGA-E6-A2P9	UCEC_MSI	no slide
TCGA-EC-A1QX	UCEC_MSI	big penmark on tissue
TCGA-EO-A22R	UCEC_POLE	no tumor
TCGA-EO-A22S	UCEC_MSI	no EMCA tumor
TCGA-EO-A22T	UCEC_MSI	no EMCA tumor
TCGA-EO-A3AU	UCEC_MSI	no slide
TCGA-EY-A2OO	UCEC_CN_HIGH	poor fixation
TCGA-KP-A3VZ	UCEC_CN_HIGH	no slide
TCGA-KP-A3W0	UCEC_CN_LOW	no slide
TCGA-KP-A3W1	UCEC_CN_HIGH	no slide
TCGA-KP-A3W3	UCEC_CN_HIGH	no slide
TCGA-KP-A3W4	UCEC_CN_HIGH	no slide
TCGA-PG-A915	UCEC_CN_HIGH	no slide
